# Supplementary material for: What Do We Know about the Diets of Pacific Islander Adults in Papua New Guinea? A Scoping Review
Source: Nutrients. 2024 May 13;16(10):1472. doi: 10.3390/nu16101472 (PMC11124261; doi:10.3390/nu16101472)
Supplement: Supplementary file 1 [file nutrients-16-01472-s001.zip]

Archive with 1 entries (1 files):
- nutrients-3005554-supplementary.pdf
